# Supplementary material for: Comparative Analysis and Structural Modeling of Elaeis oleifera FAD2, a Fatty Acid Desaturase Involved in Unsaturated Fatty Acid Composition of American Oil Palm
Source: Biology (Basel). 2022 Mar 30;11(4):529. doi: 10.3390/biology11040529 (PMC9032008; doi:10.3390/biology11040529)
Supplement: Supplementary file 1 [file biology-11-00529-s001.zip]

Archive with 1 entries (1 files):
- biology-1588326-supplementary.pdf
